# Supplementary material for: New records and an updated checklist of snakes from Son La Province, Vietnam
Source: Biodivers Data J. 2020 Jun 17;8:e52779. doi: 10.3897/BDJ.8.e52779 (PMC7314865; doi:10.3897/BDJ.8.e52779)
Supplement: XML Treatment for Boiga cyanea [file BDJ.8.e52779-treatment1.xml]

<!DOCTYPE tp:taxon-treatment
  PUBLIC "-//TaxonX//DTD Taxonomic Treatment Publishing DTD v0 20100105//EN" "tax-treatment-NSO.dtd">
<tp:taxon-treatment xmlns:tp="http://www.plazi.org/taxpub"><tp:treatment-meta><mixed-citation publication-type="journal"><person-group><name><surname>Pham</surname><given-names>Anh Van</given-names></name><name><surname>Ziegler</surname><given-names>Thomas</given-names></name><name><surname>Nguyen</surname><given-names>Truong Quang</given-names></name></person-group><article-title>New records and an updated checklist of snakes from Son La Province, Vietnam</article-title><source>Biodivers Data J</source><day>17</day><month>6</month><year>2020</year><volume>8</volume><pub-id pub-id-type="doi">10.3897/BDJ.8.e52779</pub-id></mixed-citation></tp:treatment-meta><tp:nomenclature><tp:taxon-name><object-id xmlns:xlink="http://www.w3.org/1999/xlink" content-type="arpha" xlink:type="simple">747FC998-B231-57E0-BE36-42A30B749F77</object-id><tp:taxon-name-part taxon-name-part-type="genus">Boiga</tp:taxon-name-part> <tp:taxon-name-part taxon-name-part-type="species">cyanea</tp:taxon-name-part></tp:taxon-name><tp:taxon-authority>(Duméril, Bibron &amp; Duméril, 1854)</tp:taxon-authority></tp:nomenclature><tp:treatment-sec sec-type="materials"><title>Materials</title><list list-type="alpha-lower" list-content="occurrences"><list-item><p><bold>Type status:</bold> <named-content xmlns:xlink="http://www.w3.org/1999/xlink" content-type="dwc:typeStatus" xlink:type="simple">Other material</named-content>. <bold>Occurrence:</bold> catalogNumber: <named-content xmlns:xlink="http://www.w3.org/1999/xlink" content-type="dwc:catalogNumber" xlink:type="simple">TBU.2017. 01</named-content>; individualCount: <named-content xmlns:xlink="http://www.w3.org/1999/xlink" content-type="dwc:individualCount" xlink:type="simple">1</named-content>; sex: <named-content xmlns:xlink="http://www.w3.org/1999/xlink" content-type="dwc:sex" xlink:type="simple">female</named-content>; lifeStage: <named-content xmlns:xlink="http://www.w3.org/1999/xlink" content-type="dwc:lifeStage" xlink:type="simple">adult</named-content>; <bold>Taxon:</bold> scientificNameID: <named-content xmlns:xlink="http://www.w3.org/1999/xlink" content-type="dwc:scientificNameID" xlink:type="simple"><tp:taxon-name><tp:taxon-name-part taxon-name-part-type="genus" reg="Boiga">Boiga</tp:taxon-name-part> <tp:taxon-name-part taxon-name-part-type="species" reg="cyanea">cyanea</tp:taxon-name-part></tp:taxon-name></named-content>; scientificName: <named-content xmlns:xlink="http://www.w3.org/1999/xlink" content-type="dwc:scientificName" xlink:type="simple"><tp:taxon-name><tp:taxon-name-part taxon-name-part-type="genus" reg="Boiga">Boiga</tp:taxon-name-part> <tp:taxon-name-part taxon-name-part-type="species" reg="cyanea">cyanea</tp:taxon-name-part></tp:taxon-name></named-content>; class: <named-content xmlns:xlink="http://www.w3.org/1999/xlink" content-type="dwc:class" xlink:type="simple"><tp:taxon-name><tp:taxon-name-part taxon-name-part-type="class">Reptilia</tp:taxon-name-part></tp:taxon-name></named-content>; order: <named-content xmlns:xlink="http://www.w3.org/1999/xlink" content-type="dwc:order" xlink:type="simple"><tp:taxon-name><tp:taxon-name-part taxon-name-part-type="order">Squamata</tp:taxon-name-part></tp:taxon-name></named-content>; family: <named-content xmlns:xlink="http://www.w3.org/1999/xlink" content-type="dwc:family" xlink:type="simple"><tp:taxon-name><tp:taxon-name-part taxon-name-part-type="family">Colubridae</tp:taxon-name-part></tp:taxon-name></named-content>; genus: <named-content xmlns:xlink="http://www.w3.org/1999/xlink" content-type="dwc:genus" xlink:type="simple"><tp:taxon-name><tp:taxon-name-part taxon-name-part-type="genus">Boiga</tp:taxon-name-part></tp:taxon-name></named-content>; specificEpithet: <named-content xmlns:xlink="http://www.w3.org/1999/xlink" content-type="dwc:specificEpithet" xlink:type="simple"><tp:taxon-name><tp:taxon-name-part taxon-name-part-type="genus" reg="Boiga"/><tp:taxon-name-part taxon-name-part-type="species" reg="cyanea">cyanea</tp:taxon-name-part></tp:taxon-name></named-content>; scientificNameAuthorship: <named-content xmlns:xlink="http://www.w3.org/1999/xlink" content-type="dwc:scientificNameAuthorship" xlink:type="simple">(Duméril, Bibron &amp; Duméril, 1854)</named-content>; <bold>Location:</bold> country: <named-content xmlns:xlink="http://www.w3.org/1999/xlink" content-type="dwc:country" xlink:type="simple">Vietnam</named-content>; countryCode: <named-content xmlns:xlink="http://www.w3.org/1999/xlink" content-type="dwc:countryCode" xlink:type="simple">VN</named-content>; stateProvince: <named-content xmlns:xlink="http://www.w3.org/1999/xlink" content-type="dwc:stateProvince" xlink:type="simple">Son La</named-content>; county: <named-content xmlns:xlink="http://www.w3.org/1999/xlink" content-type="dwc:county" xlink:type="simple">Song Ma</named-content>; municipality: <named-content xmlns:xlink="http://www.w3.org/1999/xlink" content-type="dwc:municipality" xlink:type="simple">Pu Bau</named-content>; locality: <named-content xmlns:xlink="http://www.w3.org/1999/xlink" content-type="dwc:locality" xlink:type="simple">near Pa Lau Village</named-content>; verbatimElevation: <named-content xmlns:xlink="http://www.w3.org/1999/xlink" content-type="dwc:verbatimElevation" xlink:type="simple">590 m</named-content>; verbatimLatitude: <named-content xmlns:xlink="http://www.w3.org/1999/xlink" content-type="dwc:verbatimLatitude" xlink:type="simple">21°15'07''N</named-content>; verbatimLongitude: <named-content xmlns:xlink="http://www.w3.org/1999/xlink" content-type="dwc:verbatimLongitude" xlink:type="simple">103°26'04''E</named-content>; verbatimCoordinateSystem: <named-content xmlns:xlink="http://www.w3.org/1999/xlink" content-type="dwc:verbatimCoordinateSystem" xlink:type="simple">WGS84</named-content>; <bold>Event:</bold> eventDate: <named-content xmlns:xlink="http://www.w3.org/1999/xlink" content-type="dwc:eventDate" xlink:type="simple">16 April 2017</named-content>; eventRemarks: <named-content xmlns:xlink="http://www.w3.org/1999/xlink" content-type="dwc:eventRemarks" xlink:type="simple">collected by N.B. Sung</named-content>; <bold>Record Level:</bold> language: <named-content xmlns:xlink="http://www.w3.org/1999/xlink" content-type="dwc:language" xlink:type="simple">en</named-content>; collectionCode: <named-content xmlns:xlink="http://www.w3.org/1999/xlink" content-type="dwc:collectionCode" xlink:type="simple"><tp:taxon-name><tp:taxon-name-part taxon-name-part-type="class">Reptilia</tp:taxon-name-part></tp:taxon-name></named-content>; basisOfRecord: <named-content xmlns:xlink="http://www.w3.org/1999/xlink" content-type="dwc:basisOfRecord" xlink:type="simple">PreservedSpecimen</named-content></p></list-item></list></tp:treatment-sec><tp:treatment-sec sec-type="Description"><title>Description</title><p>Morphological characters of the voucher specimen from Son La Province agreed well with the descriptions of <xref ref-type="bibr" rid="B5672423">Smith (1943)</xref>, <xref ref-type="bibr" rid="B5672442">Tillack (2006)</xref> and <xref ref-type="bibr" rid="B5672525">Ziegler et al. (2010)</xref>: SVL 1100 mm; TaL 380 mm (n = 1); head distinct from neck; eye large, pupil round; rostral broader than high; internasal not in contact with loreal; prefrontal longer than half of frontal; frontal pentagonal; parietals longer than wide; nasal divided; loreal 1/1, not in contact with orbit; preocular 1/1; postoculars 2/2, bordering anterior temporals; anterior temporals 2/2, posterior temporals 3/3; subpralabials 8/8, third to fifth touching the eye, seventh largest; infralabials 11/11, first to fifth bordering chin shields; dorsal scale rows 23-21-15, smooth; ventrals 242; cloacal scale undivided; subcaudals 128, paired.</p><p>Colouration in preservative: dorsal surface greenish-grey; belly whitish-grey (Fig. <xref ref-type="fig" rid="F5672573">2</xref>).</p></tp:treatment-sec><tp:treatment-sec sec-type="Distribution"><title>Distribution</title><p>In Vietnam, this species has been recorded from Lao Cai Province in the north, southwards to Ho Chi Minh City (<xref ref-type="bibr" rid="B5672320">Nguyen et al. 2009</xref>, <xref ref-type="bibr" rid="B5672525">Ziegler et al. 2010</xref>). Elsewhere, this species is known from India, Bangladesh, Bhutan, Nepal, China, Myanmar, Laos, Thailand, Cambodia and Malaysia (<xref ref-type="bibr" rid="B5672320">Nguyen et al. 2009</xref>, <xref ref-type="bibr" rid="B5672525">Ziegler et al. 2010</xref>).</p></tp:treatment-sec><tp:treatment-sec sec-type="Ecology"><title>Ecology</title><p>The voucher specimen was collected at 19:30 h on the ground. The surrounding habitat was secondary forest, composed of small hardwoods, lianes and shrub. Air temperature was 25-30<sup>o</sup>C and relative humidity was 70-75%.</p></tp:treatment-sec><tp:treatment-sec><!--Section generated to contain objects referenced in tp:taxon-treatment.--><fig id="F5672573" position="float" orientation="portrait"><object-id xmlns:xlink="http://www.w3.org/1999/xlink" content-type="arpha" xlink:type="simple">37E53E4C-141C-5481-8F65-D7BAF028C6C0</object-id><object-id xmlns:xlink="http://www.w3.org/1999/xlink" content-type="doi" xlink:type="simple">10.3897/BDJ.8.e52779.figure2</object-id><label>Figure 2.</label><caption><p><italic><tp:taxon-name><tp:taxon-name-part taxon-name-part-type="genus" reg="Boiga">Boiga</tp:taxon-name-part> <tp:taxon-name-part taxon-name-part-type="species" reg="cyanea">cyanea</tp:taxon-name-part></tp:taxon-name></italic> (TBU 2017.01, adult female) from Son La Province, Vietnam. Photo: A.V. Pham.</p></caption><graphic xmlns:xlink="http://www.w3.org/1999/xlink" xlink:href="bdj-08-e52779-g002.jpg" position="float" id="oo_414424.jpg" orientation="portrait" xlink:type="simple"><uri content-type="original_file" xlink:type="simple">https://binary.pensoft.net/fig/414424</uri></graphic></fig></tp:treatment-sec><ref-list><ref id="B5672423"><element-citation xmlns:xlink="http://www.w3.org/1999/xlink" publication-type="book" xlink:type="simple"><person-group person-group-type="author"><name name-style="western"><surname>Smith</surname><given-names>M A</given-names></name></person-group><year>1943</year><source>The fauna of British India, Ceylon and Burma, including the whole of the Indo-Chinese Subregion. <tp:taxon-name><tp:taxon-name-part taxon-name-part-type="class">Reptilia</tp:taxon-name-part></tp:taxon-name> and <tp:taxon-name><tp:taxon-name-part taxon-name-part-type="class">Amphibia</tp:taxon-name-part></tp:taxon-name>. Vol. III. <tp:taxon-name><tp:taxon-name-part taxon-name-part-type="suborder">Serpentes</tp:taxon-name-part></tp:taxon-name></source><publisher-name>Taylor and Francis</publisher-name><publisher-loc>London</publisher-loc><size units="page">583</size></element-citation></ref><ref id="B5672442"><element-citation xmlns:xlink="http://www.w3.org/1999/xlink" publication-type="article" xlink:type="simple"><person-group person-group-type="author"><name name-style="western"><surname>Tillack</surname><given-names>F</given-names></name></person-group><year>2006</year><article-title>A new snake record for Bhutan: <italic><tp:taxon-name><tp:taxon-name-part taxon-name-part-type="genus" reg="Boiga">Boiga</tp:taxon-name-part> <tp:taxon-name-part taxon-name-part-type="species" reg="cyanea">cyanea</tp:taxon-name-part></tp:taxon-name></italic> (Dumril, Bibron &amp; Dumril, 1854)</article-title><source><tp:taxon-name>
              <tp:taxon-name-part taxon-name-part-type="suborder">Sauria</tp:taxon-name-part>
            </tp:taxon-name></source><volume>28</volume><issue>3</issue><fpage>53</fpage><lpage>54</lpage></element-citation></ref><ref id="B5672525"><element-citation xmlns:xlink="http://www.w3.org/1999/xlink" publication-type="article" xlink:type="simple"><person-group person-group-type="author"><name name-style="western"><surname>Ziegler</surname><given-names>T</given-names></name><name name-style="western"><surname>Orlov</surname><given-names>N L</given-names></name><name name-style="western"><surname>Giang</surname><given-names>T T</given-names></name><name name-style="western"><surname>Nguyen</surname><given-names>T Q</given-names></name><name name-style="western"><surname>Nguyen</surname><given-names>T T</given-names></name><name name-style="western"><surname>Le</surname><given-names>Q K</given-names></name><name name-style="western"><surname>Nguyen</surname><given-names>K V</given-names></name><name name-style="western"><surname>Vu</surname><given-names>T N</given-names></name></person-group><year>2010</year><article-title>New records of cat snakes, <italic><tp:taxon-name><tp:taxon-name-part taxon-name-part-type="genus" reg="Boiga">Boiga</tp:taxon-name-part></tp:taxon-name></italic> Fitzinger, 1826 (<tp:taxon-name><tp:taxon-name-part taxon-name-part-type="order">Squamata</tp:taxon-name-part></tp:taxon-name>, <tp:taxon-name><tp:taxon-name-part taxon-name-part-type="suborder">Serpentes</tp:taxon-name-part></tp:taxon-name>, <tp:taxon-name><tp:taxon-name-part taxon-name-part-type="family">Colubridae</tp:taxon-name-part></tp:taxon-name>), from Vietnam, inclusive of an extended diagnosis of <italic><tp:taxon-name><tp:taxon-name-part taxon-name-part-type="genus" reg="Boiga">Boiga</tp:taxon-name-part> <tp:taxon-name-part taxon-name-part-type="species" reg="bourreti">bourreti</tp:taxon-name-part></tp:taxon-name></italic> Tillack, Le &amp; Ziegler, 2004</article-title><source>Zoosystematics and Evolution</source><volume>86</volume><issue>2</issue><fpage>263</fpage><lpage>274</lpage><pub-id pub-id-type="doi">10.1002/zoos.201000009</pub-id></element-citation></ref><ref id="B5672320"><element-citation xmlns:xlink="http://www.w3.org/1999/xlink" publication-type="book" xlink:type="simple"><person-group person-group-type="author"><name name-style="western"><surname>Nguyen</surname><given-names>S V</given-names></name><name name-style="western"><surname>Ho</surname><given-names>C T</given-names></name><name name-style="western"><surname>Nguyen</surname><given-names>T Q</given-names></name></person-group><year>2009</year><source>Herpetofauna of Vietnam</source><publisher-name>Edition Chimaira</publisher-name><publisher-loc>Frankfurt am Main</publisher-loc><size units="page">768</size></element-citation></ref></ref-list></tp:taxon-treatment>
