# Supplementary material for: New records and an updated checklist of snakes from Son La Province, Vietnam
Source: Biodivers Data J. 2020 Jun 17;8:e52779. doi: 10.3897/BDJ.8.e52779 (PMC7314865; doi:10.3897/BDJ.8.e52779)
Supplement: XML Treatment for Lycodon meridionalis [file BDJ.8.e52779-treatment3.xml]

<!DOCTYPE tp:taxon-treatment
  PUBLIC "-//TaxonX//DTD Taxonomic Treatment Publishing DTD v0 20100105//EN" "tax-treatment-NSO.dtd">
<tp:taxon-treatment xmlns:tp="http://www.plazi.org/taxpub"><tp:treatment-meta><mixed-citation publication-type="journal"><person-group><name><surname>Pham</surname><given-names>Anh Van</given-names></name><name><surname>Ziegler</surname><given-names>Thomas</given-names></name><name><surname>Nguyen</surname><given-names>Truong Quang</given-names></name></person-group><article-title>New records and an updated checklist of snakes from Son La Province, Vietnam</article-title><source>Biodivers Data J</source><day>17</day><month>6</month><year>2020</year><volume>8</volume><pub-id pub-id-type="doi">10.3897/BDJ.8.e52779</pub-id></mixed-citation></tp:treatment-meta><tp:nomenclature><tp:taxon-name><object-id xmlns:xlink="http://www.w3.org/1999/xlink" content-type="arpha" xlink:type="simple">C3F74650-FA9D-5108-AF7C-59D21FC2E53D</object-id><tp:taxon-name-part taxon-name-part-type="genus">Lycodon</tp:taxon-name-part> <tp:taxon-name-part taxon-name-part-type="species">meridionalis</tp:taxon-name-part></tp:taxon-name><tp:taxon-authority>(Bourret, 1935)</tp:taxon-authority></tp:nomenclature><tp:treatment-sec sec-type="materials"><title>Materials</title><list list-type="alpha-lower" list-content="occurrences"><list-item><p><bold>Type status:</bold> <named-content xmlns:xlink="http://www.w3.org/1999/xlink" content-type="dwc:typeStatus" xlink:type="simple">Other material</named-content>. <bold>Occurrence:</bold> catalogNumber: <named-content xmlns:xlink="http://www.w3.org/1999/xlink" content-type="dwc:catalogNumber" xlink:type="simple">TBU. SL.2016.144</named-content>; individualCount: <named-content xmlns:xlink="http://www.w3.org/1999/xlink" content-type="dwc:individualCount" xlink:type="simple">1</named-content>; sex: <named-content xmlns:xlink="http://www.w3.org/1999/xlink" content-type="dwc:sex" xlink:type="simple">female</named-content>; lifeStage: <named-content xmlns:xlink="http://www.w3.org/1999/xlink" content-type="dwc:lifeStage" xlink:type="simple">adult</named-content>; <bold>Taxon:</bold> scientificNameID: <named-content xmlns:xlink="http://www.w3.org/1999/xlink" content-type="dwc:scientificNameID" xlink:type="simple"><tp:taxon-name><tp:taxon-name-part taxon-name-part-type="genus" reg="Lycodon">Lycodon</tp:taxon-name-part> <tp:taxon-name-part taxon-name-part-type="species" reg="meridionalis">meridionalis</tp:taxon-name-part></tp:taxon-name></named-content>; scientificName: <named-content xmlns:xlink="http://www.w3.org/1999/xlink" content-type="dwc:scientificName" xlink:type="simple"><tp:taxon-name><tp:taxon-name-part taxon-name-part-type="genus" reg="Lycodon">Lycodon</tp:taxon-name-part> <tp:taxon-name-part taxon-name-part-type="species" reg="meridionalis">meridionalis</tp:taxon-name-part></tp:taxon-name></named-content>; class: <named-content xmlns:xlink="http://www.w3.org/1999/xlink" content-type="dwc:class" xlink:type="simple"><tp:taxon-name><tp:taxon-name-part taxon-name-part-type="class">Reptilia</tp:taxon-name-part></tp:taxon-name></named-content>; order: <named-content xmlns:xlink="http://www.w3.org/1999/xlink" content-type="dwc:order" xlink:type="simple"><tp:taxon-name><tp:taxon-name-part taxon-name-part-type="order">Squamata</tp:taxon-name-part></tp:taxon-name></named-content>; family: <named-content xmlns:xlink="http://www.w3.org/1999/xlink" content-type="dwc:family" xlink:type="simple"><tp:taxon-name><tp:taxon-name-part taxon-name-part-type="family">Colubridae</tp:taxon-name-part></tp:taxon-name></named-content>; genus: <named-content xmlns:xlink="http://www.w3.org/1999/xlink" content-type="dwc:genus" xlink:type="simple"><tp:taxon-name><tp:taxon-name-part taxon-name-part-type="genus">Lycodon</tp:taxon-name-part></tp:taxon-name></named-content>; specificEpithet: <named-content xmlns:xlink="http://www.w3.org/1999/xlink" content-type="dwc:specificEpithet" xlink:type="simple"><tp:taxon-name><tp:taxon-name-part taxon-name-part-type="genus" reg="Lycodon"/><tp:taxon-name-part taxon-name-part-type="species" reg="meridionalis">meridionalis</tp:taxon-name-part></tp:taxon-name></named-content>; scientificNameAuthorship: <named-content xmlns:xlink="http://www.w3.org/1999/xlink" content-type="dwc:scientificNameAuthorship" xlink:type="simple">(Bourret, 1935)</named-content>; <bold>Location:</bold> country: <named-content xmlns:xlink="http://www.w3.org/1999/xlink" content-type="dwc:country" xlink:type="simple">Vietnam</named-content>; countryCode: <named-content xmlns:xlink="http://www.w3.org/1999/xlink" content-type="dwc:countryCode" xlink:type="simple">VN</named-content>; stateProvince: <named-content xmlns:xlink="http://www.w3.org/1999/xlink" content-type="dwc:stateProvince" xlink:type="simple">Son La</named-content>; county: <named-content xmlns:xlink="http://www.w3.org/1999/xlink" content-type="dwc:county" xlink:type="simple">Van Ho</named-content>; municipality: <named-content xmlns:xlink="http://www.w3.org/1999/xlink" content-type="dwc:municipality" xlink:type="simple">Chieng Xuan</named-content>; locality: <named-content xmlns:xlink="http://www.w3.org/1999/xlink" content-type="dwc:locality" xlink:type="simple">near Hua Lat Mountain</named-content>; verbatimElevation: <named-content xmlns:xlink="http://www.w3.org/1999/xlink" content-type="dwc:verbatimElevation" xlink:type="simple">1080 m</named-content>; verbatimLatitude: <named-content xmlns:xlink="http://www.w3.org/1999/xlink" content-type="dwc:verbatimLatitude" xlink:type="simple">20°46'84''N</named-content>; verbatimLongitude: <named-content xmlns:xlink="http://www.w3.org/1999/xlink" content-type="dwc:verbatimLongitude" xlink:type="simple">104°49'00''E</named-content>; verbatimCoordinateSystem: <named-content xmlns:xlink="http://www.w3.org/1999/xlink" content-type="dwc:verbatimCoordinateSystem" xlink:type="simple">WGS84</named-content>; <bold>Event:</bold> eventDate: <named-content xmlns:xlink="http://www.w3.org/1999/xlink" content-type="dwc:eventDate" xlink:type="simple">28 June 2016</named-content>; eventRemarks: <named-content xmlns:xlink="http://www.w3.org/1999/xlink" content-type="dwc:eventRemarks" xlink:type="simple">collected by A.V. Pham and N.B. Sung</named-content>; <bold>Record Level:</bold> language: <named-content xmlns:xlink="http://www.w3.org/1999/xlink" content-type="dwc:language" xlink:type="simple">en</named-content>; collectionCode: <named-content xmlns:xlink="http://www.w3.org/1999/xlink" content-type="dwc:collectionCode" xlink:type="simple"><tp:taxon-name><tp:taxon-name-part taxon-name-part-type="class">Reptilia</tp:taxon-name-part></tp:taxon-name></named-content>; basisOfRecord: <named-content xmlns:xlink="http://www.w3.org/1999/xlink" content-type="dwc:basisOfRecord" xlink:type="simple">PreservedSpecimen</named-content></p></list-item></list></tp:treatment-sec><tp:treatment-sec sec-type="Description"><title>Description</title><p>Morphological characters of the voucher specimen from Son La Province agreed well with the descriptions of <xref ref-type="bibr" rid="B5672371">Orlov and Ryabov (2004)</xref>, <xref ref-type="bibr" rid="B5672226">Hecht et al. (2013)</xref>, <xref ref-type="bibr" rid="B5672340">Nguyen et al. (2016)</xref> and <xref ref-type="bibr" rid="B5672329">Nguyen et al. (2018)</xref>: SVL 810 mm, TaL 227 mm (n = 1); head distinct from neck; internasals not in contact with loreal; nasal divided; loreal 1/1, not touching the eye; preocular 1/1; subocular absent; postoculars 2/2; anterior temporals 2/3, posterior temporals 3/3; supralabials 8/8, third to fifth entering orbit; infralabials 10/10; dorsal scale rows 17-17-15, strongly keeled except 5 outermost rows smooth, outer dorsal scales enlarged; ventrals 250 (+ 2 preventrals); cloacal undivided; subcaudals 104, divided.</p><p>Colouration in life: dorsal surface black, with 122 narrow yellow cross-bars on body and 35 on tail, bifurcated on the sides, enclosing dark spots; head dark black with symmetrical light markings, the most conspicuous being the one running from the eye to the margin of the snout and another stretching from the hind margin of the parietals; belly cream; lower surface of tail dark brown (Fig. <xref ref-type="fig" rid="F5672581">4</xref>).</p></tp:treatment-sec><tp:treatment-sec sec-type="Distribution"><title>Distribution</title><p>In Vietnam, this species has been reported from Lao Cai and Ha Giang provinces in the north, southwards to Thanh Hoa Province (<xref ref-type="bibr" rid="B5672320">Nguyen et al. 2009</xref>, <xref ref-type="bibr" rid="B5672539">Ziegler et al. 2014</xref>, <xref ref-type="bibr" rid="B5672329">Nguyen et al. 2018</xref>, <xref ref-type="bibr" rid="B5672340">Nguyen et al. 2016</xref>, <xref ref-type="bibr" rid="B5672329">Nguyen et al. 2018</xref>). Elsewhere, the species has been reported from China and Laos (<xref ref-type="bibr" rid="B5672320">Nguyen et al. 2009</xref>, <xref ref-type="bibr" rid="B5672539">Ziegler et al. 2014</xref>, <xref ref-type="bibr" rid="B5672340">Nguyen et al. 2016</xref>, <xref ref-type="bibr" rid="B5672329">Nguyen et al. 2018</xref>).</p></tp:treatment-sec><tp:treatment-sec sec-type="Ecology"><title>Ecology</title><p>The voucher specimen was found at 09:10 h on the ground. The surrounding habitat was secondary forest composed of medium and small hardwoods, lianes and shrub. Air temperature was 27-32°C and relative humidity was 65-70%.</p></tp:treatment-sec><tp:treatment-sec><!--Section generated to contain objects referenced in tp:taxon-treatment.--><fig id="F5672581" position="float" orientation="portrait"><object-id xmlns:xlink="http://www.w3.org/1999/xlink" content-type="arpha" xlink:type="simple">0FC94F59-5357-5718-BEF1-AB6071480D5F</object-id><object-id xmlns:xlink="http://www.w3.org/1999/xlink" content-type="doi" xlink:type="simple">10.3897/BDJ.8.e52779.figure4</object-id><label>Figure 4.</label><caption><p><italic><tp:taxon-name><tp:taxon-name-part taxon-name-part-type="genus" reg="Lycodon">Lycodon</tp:taxon-name-part> <tp:taxon-name-part taxon-name-part-type="species" reg="meridionalis">meridionalis</tp:taxon-name-part></tp:taxon-name></italic> (TBU SL.2016. 144, adult female) from Son La Province, Vietnam. Photo: N.B. Sung</p></caption><graphic xmlns:xlink="http://www.w3.org/1999/xlink" xlink:href="bdj-08-e52779-g004.jpg" position="float" id="oo_395547.jpg" orientation="portrait" xlink:type="simple"><uri content-type="original_file" xlink:type="simple">https://binary.pensoft.net/fig/395547</uri></graphic></fig></tp:treatment-sec><ref-list><ref id="B5672371"><element-citation xmlns:xlink="http://www.w3.org/1999/xlink" publication-type="article" xlink:type="simple"><person-group person-group-type="author"><name name-style="western"><surname>Orlov</surname><given-names>N L</given-names></name><name name-style="western"><surname>Ryabov</surname><given-names>S A</given-names></name></person-group><year>2004</year><article-title>Revalidization and change of taxonomic status of <italic><tp:taxon-name><tp:taxon-name-part taxon-name-part-type="genus" reg="Dinodon">Dinodon</tp:taxon-name-part> <tp:taxon-name-part taxon-name-part-type="species" reg="rufozonatum">rufozonatum</tp:taxon-name-part> <tp:taxon-name-part taxon-name-part-type="subspecies" reg="meridionale">meridionale</tp:taxon-name-part></tp:taxon-name></italic> Bourret, 1935 (<tp:taxon-name><tp:taxon-name-part taxon-name-part-type="suborder">Serpentes</tp:taxon-name-part></tp:taxon-name>: <tp:taxon-name><tp:taxon-name-part taxon-name-part-type="family">Colubridae</tp:taxon-name-part></tp:taxon-name>: <tp:taxon-name><tp:taxon-name-part taxon-name-part-type="subfamily">Colubrinae</tp:taxon-name-part></tp:taxon-name>)</article-title><source>Russian Journal of Herpetology</source><volume>11</volume><issue>3</issue><fpage>181</fpage><lpage>197</lpage></element-citation></ref><ref id="B5672226"><element-citation xmlns:xlink="http://www.w3.org/1999/xlink" publication-type="article" xlink:type="simple"><person-group person-group-type="author"><name name-style="western"><surname>Hecht</surname><given-names>V L</given-names></name><name name-style="western"><surname>Pham</surname><given-names>C T</given-names></name><name name-style="western"><surname>Nguyen</surname><given-names>T T</given-names></name><name name-style="western"><surname>Nguyen</surname><given-names>T Q</given-names></name><name name-style="western"><surname>Bonkowski</surname><given-names>M</given-names></name><name name-style="western"><surname>Ziegler</surname><given-names>T</given-names></name></person-group><year>2013</year><article-title>First report on the herpetofauna of Tay Yen Tu Nature Reserve, northeastern Vietnam.</article-title><source>Biodiversity Journal</source><volume>4</volume><fpage>507</fpage><lpage>552</lpage></element-citation></ref><ref id="B5672340"><element-citation xmlns:xlink="http://www.w3.org/1999/xlink" publication-type="article" xlink:type="simple"><person-group person-group-type="author"><name name-style="western"><surname>Nguyen</surname><given-names>T V</given-names></name><name name-style="western"><surname>Pham</surname><given-names>C T</given-names></name><name name-style="western"><surname>Nguyen</surname><given-names>T Q</given-names></name></person-group><year>2016</year><article-title>New records and an updated list of snakes (<tp:taxon-name><tp:taxon-name-part taxon-name-part-type="order">Squamata</tp:taxon-name-part></tp:taxon-name>: <tp:taxon-name><tp:taxon-name-part taxon-name-part-type="suborder">Serpentes</tp:taxon-name-part></tp:taxon-name>) from Xuan Lien Nature Reserve, Thanh Hoa Province, Vietnam</article-title><source>Tap chi Sinh hoc (Journal of Biology)</source><volume>38</volume><issue>3</issue><fpage>324</fpage><lpage>332</lpage></element-citation></ref><ref id="B5672329"><element-citation xmlns:xlink="http://www.w3.org/1999/xlink" publication-type="article" xlink:type="simple"><person-group person-group-type="author"><name name-style="western"><surname>Nguyen</surname><given-names>T Q</given-names></name><name name-style="western"><surname>Nguyen</surname><given-names>T V</given-names></name><name name-style="western"><surname>Pham</surname><given-names>C T</given-names></name><name name-style="western"><surname>Ong</surname><given-names>A V</given-names></name><name name-style="western"><surname>Ziegler</surname><given-names>T</given-names></name></person-group><year>2018</year><article-title>New records of snakes (<tp:taxon-name><tp:taxon-name-part taxon-name-part-type="order">Squamata</tp:taxon-name-part></tp:taxon-name>: <tp:taxon-name><tp:taxon-name-part taxon-name-part-type="suborder">Serpentes</tp:taxon-name-part></tp:taxon-name>) from Hoa Binh Province, northwestern Vietnam</article-title><source>Bonn Zoological Bulletin</source><volume>67</volume><issue>1</issue><fpage>15</fpage><lpage>24</lpage></element-citation></ref><ref id="B5672320"><element-citation xmlns:xlink="http://www.w3.org/1999/xlink" publication-type="book" xlink:type="simple"><person-group person-group-type="author"><name name-style="western"><surname>Nguyen</surname><given-names>S V</given-names></name><name name-style="western"><surname>Ho</surname><given-names>C T</given-names></name><name name-style="western"><surname>Nguyen</surname><given-names>T Q</given-names></name></person-group><year>2009</year><source>Herpetofauna of Vietnam</source><publisher-name>Edition Chimaira</publisher-name><publisher-loc>Frankfurt am Main</publisher-loc><size units="page">768</size></element-citation></ref><ref id="B5672539"><element-citation xmlns:xlink="http://www.w3.org/1999/xlink" publication-type="article" xlink:type="simple"><person-group person-group-type="author"><name name-style="western"><surname>Ziegler</surname><given-names>T</given-names></name><name name-style="western"><surname>Tran</surname><given-names>D T A</given-names></name><name name-style="western"><surname>Nguyen</surname><given-names>T Q</given-names></name><name name-style="western"><surname>Perl</surname><given-names>R G B</given-names></name><name name-style="western"><surname>Wirk</surname><given-names>L</given-names></name><name name-style="western"><surname>Kulisch</surname><given-names>M</given-names></name><name name-style="western"><surname>Lehmann</surname><given-names>T</given-names></name><name name-style="western"><surname>Anna</surname><given-names>R</given-names></name><name name-style="western"><surname>Nguyen</surname><given-names>T T</given-names></name><name name-style="western"><surname>Le</surname><given-names>Q K</given-names></name><name name-style="western"><surname>Vu</surname><given-names>T N</given-names></name></person-group><year>2014</year><article-title>New amphibian and reptile records from Ha Giang Province, northern Vietnam</article-title><source>Herpetology Notes</source><volume>7</volume><fpage>185</fpage><lpage>201</lpage></element-citation></ref></ref-list></tp:taxon-treatment>
