# Supplementary material for: New records and an updated checklist of snakes from Son La Province, Vietnam
Source: Biodivers Data J. 2020 Jun 17;8:e52779. doi: 10.3897/BDJ.8.e52779 (PMC7314865; doi:10.3897/BDJ.8.e52779)
Supplement: XML Treatment for Protobothrops mucrosquamatus [file BDJ.8.e52779-treatment5.xml]

<!DOCTYPE tp:taxon-treatment
  PUBLIC "-//TaxonX//DTD Taxonomic Treatment Publishing DTD v0 20100105//EN" "tax-treatment-NSO.dtd">
<tp:taxon-treatment xmlns:tp="http://www.plazi.org/taxpub"><tp:treatment-meta><mixed-citation publication-type="journal"><person-group><name><surname>Pham</surname><given-names>Anh Van</given-names></name><name><surname>Ziegler</surname><given-names>Thomas</given-names></name><name><surname>Nguyen</surname><given-names>Truong Quang</given-names></name></person-group><article-title>New records and an updated checklist of snakes from Son La Province, Vietnam</article-title><source>Biodivers Data J</source><day>17</day><month>6</month><year>2020</year><volume>8</volume><pub-id pub-id-type="doi">10.3897/BDJ.8.e52779</pub-id></mixed-citation></tp:treatment-meta><tp:nomenclature><tp:taxon-name><object-id xmlns:xlink="http://www.w3.org/1999/xlink" content-type="arpha" xlink:type="simple">63E7EECA-0195-5D9A-9F6B-49A2230DB1CC</object-id><tp:taxon-name-part taxon-name-part-type="genus">Protobothrops</tp:taxon-name-part> <tp:taxon-name-part taxon-name-part-type="species">mucrosquamatus</tp:taxon-name-part></tp:taxon-name><tp:taxon-authority>(Cantor, 1839)</tp:taxon-authority></tp:nomenclature><tp:treatment-sec sec-type="materials"><title>Materials</title><list list-type="alpha-lower" list-content="occurrences"><list-item><p><bold>Type status:</bold> <named-content xmlns:xlink="http://www.w3.org/1999/xlink" content-type="dwc:typeStatus" xlink:type="simple">Other material</named-content>. <bold>Occurrence:</bold> catalogNumber: <named-content xmlns:xlink="http://www.w3.org/1999/xlink" content-type="dwc:catalogNumber" xlink:type="simple">TBU. SL.2016.423</named-content>; individualCount: <named-content xmlns:xlink="http://www.w3.org/1999/xlink" content-type="dwc:individualCount" xlink:type="simple">1</named-content>; sex: <named-content xmlns:xlink="http://www.w3.org/1999/xlink" content-type="dwc:sex" xlink:type="simple">male</named-content>; lifeStage: <named-content xmlns:xlink="http://www.w3.org/1999/xlink" content-type="dwc:lifeStage" xlink:type="simple">adult</named-content>; <bold>Taxon:</bold> scientificNameID: <named-content xmlns:xlink="http://www.w3.org/1999/xlink" content-type="dwc:scientificNameID" xlink:type="simple"><tp:taxon-name><tp:taxon-name-part taxon-name-part-type="genus" reg="Protobothrops">Protobothrops</tp:taxon-name-part> <tp:taxon-name-part taxon-name-part-type="species" reg="mucrosquamatus">mucrosquamatus</tp:taxon-name-part></tp:taxon-name></named-content>; scientificName: <named-content xmlns:xlink="http://www.w3.org/1999/xlink" content-type="dwc:scientificName" xlink:type="simple"><tp:taxon-name><tp:taxon-name-part taxon-name-part-type="genus" reg="Protobothrops">Protobothrops</tp:taxon-name-part> <tp:taxon-name-part taxon-name-part-type="species" reg="mucrosquamatus">mucrosquamatus</tp:taxon-name-part></tp:taxon-name></named-content>; class: <named-content xmlns:xlink="http://www.w3.org/1999/xlink" content-type="dwc:class" xlink:type="simple"><tp:taxon-name><tp:taxon-name-part taxon-name-part-type="class">Reptilia</tp:taxon-name-part></tp:taxon-name></named-content>; order: <named-content xmlns:xlink="http://www.w3.org/1999/xlink" content-type="dwc:order" xlink:type="simple"><tp:taxon-name><tp:taxon-name-part taxon-name-part-type="order">Squamata</tp:taxon-name-part></tp:taxon-name></named-content>; family: <named-content xmlns:xlink="http://www.w3.org/1999/xlink" content-type="dwc:family" xlink:type="simple"><tp:taxon-name><tp:taxon-name-part taxon-name-part-type="family">Viperidae</tp:taxon-name-part></tp:taxon-name></named-content>; genus: <named-content xmlns:xlink="http://www.w3.org/1999/xlink" content-type="dwc:genus" xlink:type="simple"><tp:taxon-name><tp:taxon-name-part taxon-name-part-type="genus">Protobothrops</tp:taxon-name-part></tp:taxon-name></named-content>; specificEpithet: <named-content xmlns:xlink="http://www.w3.org/1999/xlink" content-type="dwc:specificEpithet" xlink:type="simple"><tp:taxon-name><tp:taxon-name-part taxon-name-part-type="genus" reg="Protobothrops"/><tp:taxon-name-part taxon-name-part-type="species" reg="mucrosquamatus">mucrosquamatus</tp:taxon-name-part></tp:taxon-name></named-content>; scientificNameAuthorship: <named-content xmlns:xlink="http://www.w3.org/1999/xlink" content-type="dwc:scientificNameAuthorship" xlink:type="simple">(Cantor, 1839)</named-content>; <bold>Location:</bold> country: <named-content xmlns:xlink="http://www.w3.org/1999/xlink" content-type="dwc:country" xlink:type="simple">Vietnam</named-content>; countryCode: <named-content xmlns:xlink="http://www.w3.org/1999/xlink" content-type="dwc:countryCode" xlink:type="simple">VN</named-content>; stateProvince: <named-content xmlns:xlink="http://www.w3.org/1999/xlink" content-type="dwc:stateProvince" xlink:type="simple">Son La</named-content>; county: <named-content xmlns:xlink="http://www.w3.org/1999/xlink" content-type="dwc:county" xlink:type="simple">Phu Yen</named-content>; municipality: <named-content xmlns:xlink="http://www.w3.org/1999/xlink" content-type="dwc:municipality" xlink:type="simple">Muong Bang</named-content>; locality: <named-content xmlns:xlink="http://www.w3.org/1999/xlink" content-type="dwc:locality" xlink:type="simple">near Cai Village</named-content>; verbatimElevation: <named-content xmlns:xlink="http://www.w3.org/1999/xlink" content-type="dwc:verbatimElevation" xlink:type="simple">450 m</named-content>; verbatimLatitude: <named-content xmlns:xlink="http://www.w3.org/1999/xlink" content-type="dwc:verbatimLatitude" xlink:type="simple">21°08'49''N</named-content>; verbatimLongitude: <named-content xmlns:xlink="http://www.w3.org/1999/xlink" content-type="dwc:verbatimLongitude" xlink:type="simple">104°44'48''E</named-content>; verbatimCoordinateSystem: <named-content xmlns:xlink="http://www.w3.org/1999/xlink" content-type="dwc:verbatimCoordinateSystem" xlink:type="simple">WGS84</named-content>; <bold>Event:</bold> eventDate: <named-content xmlns:xlink="http://www.w3.org/1999/xlink" content-type="dwc:eventDate" xlink:type="simple">26 October 2016</named-content>; eventRemarks: <named-content xmlns:xlink="http://www.w3.org/1999/xlink" content-type="dwc:eventRemarks" xlink:type="simple">collected by A.V. Pham and S.V. Cao</named-content>; <bold>Record Level:</bold> language: <named-content xmlns:xlink="http://www.w3.org/1999/xlink" content-type="dwc:language" xlink:type="simple">en</named-content>; collectionCode: <named-content xmlns:xlink="http://www.w3.org/1999/xlink" content-type="dwc:collectionCode" xlink:type="simple"><tp:taxon-name><tp:taxon-name-part taxon-name-part-type="class">Reptilia</tp:taxon-name-part></tp:taxon-name></named-content>; basisOfRecord: <named-content xmlns:xlink="http://www.w3.org/1999/xlink" content-type="dwc:basisOfRecord" xlink:type="simple">PreservedSpecimen</named-content></p></list-item><list-item><p><bold>Type status:</bold> <named-content xmlns:xlink="http://www.w3.org/1999/xlink" content-type="dwc:typeStatus" xlink:type="simple">Other material</named-content>. <bold>Occurrence:</bold> catalogNumber: <named-content xmlns:xlink="http://www.w3.org/1999/xlink" content-type="dwc:catalogNumber" xlink:type="simple">TBU. PL.2016.67</named-content>; individualCount: <named-content xmlns:xlink="http://www.w3.org/1999/xlink" content-type="dwc:individualCount" xlink:type="simple">1</named-content>; sex: <named-content xmlns:xlink="http://www.w3.org/1999/xlink" content-type="dwc:sex" xlink:type="simple">female</named-content>; lifeStage: <named-content xmlns:xlink="http://www.w3.org/1999/xlink" content-type="dwc:lifeStage" xlink:type="simple">adult</named-content>; <bold>Taxon:</bold> scientificNameID: <named-content xmlns:xlink="http://www.w3.org/1999/xlink" content-type="dwc:scientificNameID" xlink:type="simple"><tp:taxon-name><tp:taxon-name-part taxon-name-part-type="genus" reg="Protobothrops">Protobothrops</tp:taxon-name-part> <tp:taxon-name-part taxon-name-part-type="species" reg="mucrosquamatus">mucrosquamatus</tp:taxon-name-part></tp:taxon-name></named-content>; scientificName: <named-content xmlns:xlink="http://www.w3.org/1999/xlink" content-type="dwc:scientificName" xlink:type="simple"><tp:taxon-name><tp:taxon-name-part taxon-name-part-type="genus" reg="Protobothrops">Protobothrops</tp:taxon-name-part> <tp:taxon-name-part taxon-name-part-type="species" reg="mucrosquamatus">mucrosquamatus</tp:taxon-name-part></tp:taxon-name></named-content>; class: <named-content xmlns:xlink="http://www.w3.org/1999/xlink" content-type="dwc:class" xlink:type="simple"><tp:taxon-name><tp:taxon-name-part taxon-name-part-type="class">Reptilia</tp:taxon-name-part></tp:taxon-name></named-content>; order: <named-content xmlns:xlink="http://www.w3.org/1999/xlink" content-type="dwc:order" xlink:type="simple"><tp:taxon-name><tp:taxon-name-part taxon-name-part-type="order">Squamata</tp:taxon-name-part></tp:taxon-name></named-content>; family: <named-content xmlns:xlink="http://www.w3.org/1999/xlink" content-type="dwc:family" xlink:type="simple"><tp:taxon-name><tp:taxon-name-part taxon-name-part-type="family">Viperidae</tp:taxon-name-part></tp:taxon-name></named-content>; genus: <named-content xmlns:xlink="http://www.w3.org/1999/xlink" content-type="dwc:genus" xlink:type="simple"><tp:taxon-name><tp:taxon-name-part taxon-name-part-type="genus">Protobothrops</tp:taxon-name-part></tp:taxon-name></named-content>; specificEpithet: <named-content xmlns:xlink="http://www.w3.org/1999/xlink" content-type="dwc:specificEpithet" xlink:type="simple"><tp:taxon-name><tp:taxon-name-part taxon-name-part-type="genus" reg="Protobothrops"/><tp:taxon-name-part taxon-name-part-type="species" reg="mucrosquamatus">mucrosquamatus</tp:taxon-name-part></tp:taxon-name></named-content>; scientificNameAuthorship: <named-content xmlns:xlink="http://www.w3.org/1999/xlink" content-type="dwc:scientificNameAuthorship" xlink:type="simple">(Cantor, 1839)</named-content>; <bold>Location:</bold> country: <named-content xmlns:xlink="http://www.w3.org/1999/xlink" content-type="dwc:country" xlink:type="simple">Vietnam</named-content>; countryCode: <named-content xmlns:xlink="http://www.w3.org/1999/xlink" content-type="dwc:countryCode" xlink:type="simple">VN</named-content>; stateProvince: <named-content xmlns:xlink="http://www.w3.org/1999/xlink" content-type="dwc:stateProvince" xlink:type="simple">Son La</named-content>; county: <named-content xmlns:xlink="http://www.w3.org/1999/xlink" content-type="dwc:county" xlink:type="simple">Thuan Chau</named-content>; municipality: <named-content xmlns:xlink="http://www.w3.org/1999/xlink" content-type="dwc:municipality" xlink:type="simple">Muong Bang</named-content>; locality: <named-content xmlns:xlink="http://www.w3.org/1999/xlink" content-type="dwc:locality" xlink:type="simple">near Pha Khuong Village</named-content>; verbatimElevation: <named-content xmlns:xlink="http://www.w3.org/1999/xlink" content-type="dwc:verbatimElevation" xlink:type="simple">720 m</named-content>; verbatimLatitude: <named-content xmlns:xlink="http://www.w3.org/1999/xlink" content-type="dwc:verbatimLatitude" xlink:type="simple">21°36'32''N</named-content>; verbatimLongitude: <named-content xmlns:xlink="http://www.w3.org/1999/xlink" content-type="dwc:verbatimLongitude" xlink:type="simple">103°34'54''E</named-content>; verbatimCoordinateSystem: <named-content xmlns:xlink="http://www.w3.org/1999/xlink" content-type="dwc:verbatimCoordinateSystem" xlink:type="simple">WGS84</named-content>; <bold>Event:</bold> eventDate: <named-content xmlns:xlink="http://www.w3.org/1999/xlink" content-type="dwc:eventDate" xlink:type="simple">25 September 2016</named-content>; eventRemarks: <named-content xmlns:xlink="http://www.w3.org/1999/xlink" content-type="dwc:eventRemarks" xlink:type="simple">collected by A.V. Pham T.Q.L. Hoang, L.M. Ha, N.B. Song, D.K.K.S. Vanh, and C.A. Lau</named-content>; <bold>Record Level:</bold> language: <named-content xmlns:xlink="http://www.w3.org/1999/xlink" content-type="dwc:language" xlink:type="simple">en</named-content>; collectionCode: <named-content xmlns:xlink="http://www.w3.org/1999/xlink" content-type="dwc:collectionCode" xlink:type="simple"><tp:taxon-name><tp:taxon-name-part taxon-name-part-type="class">Reptilia</tp:taxon-name-part></tp:taxon-name></named-content>; basisOfRecord: <named-content xmlns:xlink="http://www.w3.org/1999/xlink" content-type="dwc:basisOfRecord" xlink:type="simple">PreservedSpecimen</named-content></p></list-item></list></tp:treatment-sec><tp:treatment-sec sec-type="Description"><title>Description</title><p>Morphological characters of the voucher specimens from Son La agreed well with the descriptions of <xref ref-type="bibr" rid="B5672432">Stuart and Heatwole (2008)</xref>, <xref ref-type="bibr" rid="B5672361">Nguyen et al. (2011)</xref>, <xref ref-type="bibr" rid="B5672281">Luu et al. (2013)</xref>, <xref ref-type="bibr" rid="B5672295">Nemes et al. (2013)</xref> and <xref ref-type="bibr" rid="B5672329">Nguyen et al. (2018)</xref>: SVL 870 and 950 mm, TaL 220 and 235 mm (n = 2); head triangular, clearly distinct from the neck; nasal undivided; internasals separated from each other by three scales; singe loreal pit; two small scales between the nasal and the shield bordering the anterior region of the loreal pit; postoculars 2/2; supralabials 9-11/9-11, the third large, fourth and fifth separated from the subocular by two scales; temporals small; infralabials 12-13/13-14, the first pair in contact with each other, the first three pairs in contact with the chin shields; dorsal scale rows 27-25-19, rhomboid, strongly keeled throughout, but smooth on the first outer row; ventrals 212-217 (+2 preventrals); cloacal undivided; subcaudals 94 and 99, divided.</p><p>Colouration in life: dorsal head brown, paler below; dorsum greyish-brown, with a series of large brown, dark-edged spots; a dark brown line from the eye to the angle of the mouth, edged in black; ventral surface brownish with white blotches; dorsal tail light brown, with a series of conspicuous black spots (Fig. <xref ref-type="fig" rid="F5672589">6</xref>).</p></tp:treatment-sec><tp:treatment-sec sec-type="Distribution"><title>Distribution</title><p>In Vietnam, this species has been reported from Lao Cai and Ha Giang provinces in the north, southwards to Kon Tum and Gia Lai provinces (<xref ref-type="bibr" rid="B5672320">Nguyen et al. 2009</xref>, <xref ref-type="bibr" rid="B5672295">Nemes et al. 2013</xref>). Elsewhere, the species has been reported from India, Bangladesh, China, Taiwan and Myanmar (<xref ref-type="bibr" rid="B5672320">Nguyen et al. 2009</xref>, <xref ref-type="bibr" rid="B5672295">Nemes et al. 2013</xref>).</p></tp:treatment-sec><tp:treatment-sec sec-type="Ecology"><title>Ecology</title><p>The voucher specimens were found between 19:00 and 22:30 h on forest paths. The surrounding habitat was secondary forest composed of medium and small hardwoods, lianes and shrub. Air temperature was 22-27°C and relative humidity was 75-85%.</p></tp:treatment-sec><tp:treatment-sec><!--Section generated to contain objects referenced in tp:taxon-treatment.--><fig id="F5672589" position="float" orientation="portrait"><object-id xmlns:xlink="http://www.w3.org/1999/xlink" content-type="arpha" xlink:type="simple">78CC4755-D254-57B6-97D8-94680CBC6F70</object-id><object-id xmlns:xlink="http://www.w3.org/1999/xlink" content-type="doi" xlink:type="simple">10.3897/BDJ.8.e52779.figure6</object-id><label>Figure 6.</label><caption><p><italic><tp:taxon-name><tp:taxon-name-part taxon-name-part-type="genus" reg="Protobothrops">Protobothrops</tp:taxon-name-part> <tp:taxon-name-part taxon-name-part-type="species" reg="mucrosquamatus">mucrosquamatus</tp:taxon-name-part></tp:taxon-name></italic> (TBU PL.2016. 67, adult male) from Son La Province, Vietnam. Photo: A. V. Pham</p></caption><graphic xmlns:xlink="http://www.w3.org/1999/xlink" xlink:href="bdj-08-e52779-g006.jpg" position="float" id="oo_395549.JPG" orientation="portrait" xlink:type="simple"><uri content-type="original_file" xlink:type="simple">https://binary.pensoft.net/fig/395549</uri></graphic></fig></tp:treatment-sec><ref-list><ref id="B5672432"><element-citation xmlns:xlink="http://www.w3.org/1999/xlink" publication-type="article" xlink:type="simple"><person-group person-group-type="author"><name name-style="western"><surname>Stuart</surname><given-names>B L</given-names></name><name name-style="western"><surname>Heatwole</surname><given-names>H</given-names></name></person-group><year>2008</year><article-title>Country records of snakes from Laos</article-title><source>Hamadryad</source><volume>33</volume><fpage>97</fpage><lpage>106</lpage></element-citation></ref><ref id="B5672361"><element-citation xmlns:xlink="http://www.w3.org/1999/xlink" publication-type="article" xlink:type="simple"><person-group person-group-type="author"><name name-style="western"><surname>Nguyen</surname><given-names>T Q</given-names></name><name name-style="western"><surname>Stenke</surname><given-names>R</given-names></name><name name-style="western"><surname>Nguyen</surname><given-names>H X</given-names></name><name name-style="western"><surname>Ziegler</surname><given-names>T</given-names></name></person-group><year>2011</year><article-title>The terrestrial reptile fauna of the biosphere Reserve Cat Ba Archipelago, Hai Phong, Vietnam.</article-title><source>Bonner Zoologische Monographien</source><volume>57</volume><fpage>99</fpage><lpage>115</lpage></element-citation></ref><ref id="B5672281"><element-citation xmlns:xlink="http://www.w3.org/1999/xlink" publication-type="article" xlink:type="simple"><person-group person-group-type="author"><name name-style="western"><surname>Luu</surname><given-names>V Q</given-names></name><name name-style="western"><surname>Nguyen</surname><given-names>T Q</given-names></name><name name-style="western"><surname>Pham</surname><given-names>C T</given-names></name><name name-style="western"><surname>Dang</surname><given-names>K N</given-names></name><name name-style="western"><surname>Vu</surname><given-names>T N</given-names></name><name name-style="western"><surname>Miskovic</surname><given-names>S</given-names></name><name name-style="western"><surname>Bonkowski</surname><given-names>M</given-names></name><name name-style="western"><surname>Ziegler</surname><given-names>T</given-names></name></person-group><year>2013</year><article-title>No end in sight? Further new records of amphibians and reptiles from Phong Nha-Ke Bang National Park, Quang Binh Province, Vietnam</article-title><source>Biodiversity Journal</source><volume>4</volume><issue>2</issue><fpage>285</fpage><lpage>300</lpage></element-citation></ref><ref id="B5672295"><element-citation xmlns:xlink="http://www.w3.org/1999/xlink" publication-type="article" xlink:type="simple"><person-group person-group-type="author"><name name-style="western"><surname>Nemes</surname><given-names>L</given-names></name><name name-style="western"><surname>Babb</surname><given-names>R</given-names></name><name name-style="western"><surname>Van Devender</surname><given-names>W</given-names></name><name name-style="western"><surname>Nguyen</surname><given-names>K V</given-names></name><name name-style="western"><surname>Le</surname><given-names>Q K</given-names></name><name name-style="western"><surname>Vu</surname><given-names>T N</given-names></name><name name-style="western"><surname>Rauhaus</surname><given-names>A</given-names></name><name name-style="western"><surname>Nguyen</surname><given-names>T Q</given-names></name><name name-style="western"><surname>Ziegler</surname><given-names>T</given-names></name></person-group><year>2013</year><article-title>First contribution to the reptile fauna of Quang Ngai Province, central Vietnam</article-title><source>Biodiversity Journal</source><volume>4</volume><issue>2</issue><fpage>301</fpage><lpage>326</lpage></element-citation></ref><ref id="B5672329"><element-citation xmlns:xlink="http://www.w3.org/1999/xlink" publication-type="article" xlink:type="simple"><person-group person-group-type="author"><name name-style="western"><surname>Nguyen</surname><given-names>T Q</given-names></name><name name-style="western"><surname>Nguyen</surname><given-names>T V</given-names></name><name name-style="western"><surname>Pham</surname><given-names>C T</given-names></name><name name-style="western"><surname>Ong</surname><given-names>A V</given-names></name><name name-style="western"><surname>Ziegler</surname><given-names>T</given-names></name></person-group><year>2018</year><article-title>New records of snakes (<tp:taxon-name><tp:taxon-name-part taxon-name-part-type="order">Squamata</tp:taxon-name-part></tp:taxon-name>: <tp:taxon-name><tp:taxon-name-part taxon-name-part-type="suborder">Serpentes</tp:taxon-name-part></tp:taxon-name>) from Hoa Binh Province, northwestern Vietnam</article-title><source>Bonn Zoological Bulletin</source><volume>67</volume><issue>1</issue><fpage>15</fpage><lpage>24</lpage></element-citation></ref><ref id="B5672320"><element-citation xmlns:xlink="http://www.w3.org/1999/xlink" publication-type="book" xlink:type="simple"><person-group person-group-type="author"><name name-style="western"><surname>Nguyen</surname><given-names>S V</given-names></name><name name-style="western"><surname>Ho</surname><given-names>C T</given-names></name><name name-style="western"><surname>Nguyen</surname><given-names>T Q</given-names></name></person-group><year>2009</year><source>Herpetofauna of Vietnam</source><publisher-name>Edition Chimaira</publisher-name><publisher-loc>Frankfurt am Main</publisher-loc><size units="page">768</size></element-citation></ref></ref-list></tp:taxon-treatment>
